# Supplementary material for: Canopy and Ear Traits Associated With Avoidance of Fusarium Head Blight in Wheat
Source: Front Plant Sci. 2018 Jul 31;9:1021. doi: 10.3389/fpls.2018.01021 (PMC6079624; doi:10.3389/fpls.2018.01021)
Supplement: Data Sheet 1 — Field experimental design. [file Data_Sheet_1.XLSX]

## Sheet: field plan 2010
	Discard		Rialto		#14		Ambrosia		#21		# 51		Grafton		# 39		# 61		Claire		# 77		# 18		# 24		# 38		Solstice		# 16		Discard
																																				Rep 1
			1		2		3		4		5		6		7		8		9		10		11		12		13		14		15
	Discard		Grafton		# 39		# 18		Claire		# 77		# 21		Solstice		# 14		# 38		# 16		# 51		Rialto		# 61		# 24		Ambrosia		Discard
																																				Rep 2
			16		17		18		19		20		21		22		23		24		25		26		27		28		29		30
	Discard		# 61		# 21		# 38		Rialto		# 24		# 77		Grafton		# 51		# 16		# 39		Solstice		# 18		Ambrosia		# 14		Claire		Discard
																																				Rep 3
			31		32		33		34		35		36		37		38		39		40		41		42		43		44		45

## Sheet: field plan 2011
	Discard		Rialto		# 14		# 16		# 18		# 21		# 24		# 38		# 39		# 51		# 61		# 77		Claire		Solstice		Ambrosia		Grafton		Discard
																																		Rep 1
			1		2		3		4		5		6		7		8		9		10		11		12		13		14		15
	Discard		# 18		# 38		Ambrosia		# 39		Claire		# 61		# 21		Solstice		# 77		# 16		Rialto		# 51		# 24		Grafton		# 14		Discard
																																		Rep 2
			16		17		18		19		20		21		22		23		24		25		26		27		28		29		30
	Discard		# 51		Solstice		Claire		# 24		# 16		Grafton		# 77		# 18		Rialto		# 39		# 14		# 21		# 38		# 61		Ambrosia		Discard
																																		Rep 3
			31		32		33		34		35		36		37		38		39		40		41		42		43		44		45

## Sheet: field plan 2012
											genotypes not inlcuded in this work
	1				2				3				4				5				6				7				8				9				10				11				12				13
	W481				W209				#44				#16				#56				#64				#76				#19				#85				#25				#75				#22				#30
	21				22				23				24				25				26				27				28				29				30				31				32				33
	W141				W034				#74				#69				#53				#12				#20				#80				#70				#18				#1				#62				#39
	41				42				43				44				45				46				47				48				49				50				51				52				53
	#86				W729				Bacanora				#14				#43				#88				#6				#59				#38				#78				#57				#37				Line 8
	61				62				63				64				65				66				67				68				69				70				71				72				73
	Rialto				#82				#21				#47				#4				#29				#17				#34				#66				#84				#9				#65				#67
	81				82				83				84				85				86				87				88				89				90				91				92				93
	W352				Paragon				#23				#10				#61				#2				#55				#42				#7				#32				#45				#71				#35
	101				102				103				104				105				106				107				108				109				110				111				112				113
	Paragon				Rialto				#32				#64				#59				#50				#15				#27				#84				#43				#21				#70				Line 8
	121				122				123				124				125				126				127				128				129				130				131				132				133
	W481				W352				#78				#48				#29				#66				Bacanora				#55				#42				#14				#47				#34				#75
	141				142				143				144				145				146				147				148				149				150				151				152				153
	#86				W209				#16				#88				#39				#83				#10				#74				#5				#38				#17				#20				#54
	161				162				163				164				165				166				167				168				169				170				171				172				173
	W729				#82				#11				#56				#44				#61				#7				#23				#71				#49				#3				#79				#18
	181				182				183				184				185				186				187				188				189				190				191				192				193
	W141				W034				#45				#26				#62				#24				#53				#40				#9				#33				#72				#58				#19
	201				202				203				204				205				206				207				208				209				210				211				212				213
	W034				W481				#58				Line 8				#68				#6				#21				#10				#51				#84				#67				#28				#15
	221				222				223				224				225				226				227				228				229				230				231				232				233
	W141				#82				#87				#45				#57				#38				#78				#75				#19				#62				#14				#50				#23
	241				242				243				244				245				246				247				248				249				250				251				252				253
	#86				Paragon				#71				#83				#13				#43				#53				#37				#42				#27				#30				#49				#70
	261				262				263				264				265				266				267				268				269				270				271				272				273
	Rialto				W209				#61				#8				#29				#3				#16				#20				#88				#24				#1				#18				#60
	281				282				283				284				285				286				287				288				289				290				291				292				293
	W729				W352				#66				#46				#17				#80				#25				#5				#54				#11				Bacanora				#56				#7
